# Supplementary material for: Morphological and Eco-Geographic Variation in Algerian Wild Olives
Source: Plants (Basel). 2022 Jul 8;11(14):1803. doi: 10.3390/plants11141803 (PMC9319472; doi:10.3390/plants11141803)
Supplement: Supplementary file 1 [file plants-11-01803-s001.zip]

Archive with 1 entries (1 files):
- plants-1735974-supplementary.pdf
